# Supplementary material for: Enhanced Efficiency and Stability of Sky Blue Perovskite Light-Emitting Diodes via Introducing Lead Acetate
Source: Molecules. 2024 May 21;29(11):2425. doi: 10.3390/molecules29112425 (PMC11174098; doi:10.3390/molecules29112425)
Supplement: Supplementary file 1 [file molecules-29-02425-s001.zip]

Archive with 1 entries (1 files):
- molecules-2993187-supplementary.pdf
